# Supplementary material for: Design of fault water-resisting coal pillars based on deep-beam analysis: A comparison of two analytical methods
Source: PLoS One. 2026 Mar 24;21(3):e0333806. doi: 10.1371/journal.pone.0333806 (PMC13012454; doi:10.1371/journal.pone.0333806)
Supplement: S1 Table — (XLSX) [file pone.0333806.s001.xlsx]

## Sheet: Fig 5
(a) h/L=0.3								(b) h/L=0.4							(c) h/L=0.5
z/m	σx/MPa						z/m	σx/MPa						z/m	σx/MPa
	the layered deep-beam decomposition method			elasticity theory	numerical results			the layered deep-beam decomposition method			elasticity theory	numerical results			the layered deep-beam decomposition method			elasticity theory	numerical results
	10 layers	16 layers	20 layers					10 layers	16 layers	20 layers					10 layers	16 layers	20 layers
-1.5	-3.891	3.923	-3.942	-4.22	-4.05		-2	-2.24	-2.271	-2.28	-2.61	-2.38		-2.5	-1.38	-1.38	-1.38	-1.79	-1.56
-1.35	-3.42275	-3.45767	-3.4926	-3.8748	-3.6948		-1.8	-1.91846	-1.95843	-1.9984	-2.38732	-2.13		-2.25	-1.265	-1.2648	-1.2648	-1.6282	-1.38
-1.2	-3.00507	-3.03574	-3.0664	-3.4774	-3.3132		-1.6	-1.70016	-1.73558	-1.771	-2.15748	-1.873		-2	-1.15	-1.1484	-1.1484	-1.4206	-1.203
-1.05	-2.59974	-2.62627	-2.6528	-3.0502	-2.8952		-1.4	-1.49933	-1.53056	-1.5618	-1.91672	-1.6202		-1.75	-1.03	-1.026	-1.026	-1.2154	-1.0302
-0.9	-2.21127	-2.23384	-2.2564	-2.6004	-2.4548		-1.2	-1.30234	-1.32947	-1.3566	-1.66504	-1.3724		-1.5	-0.91	-0.903	-0.903	-1.0122	-0.8664
-0.75	-1.84044	-1.85922	-1.878	-2.15	-2.03		-1	-1.09728	-1.12014	-1.143	-1.404	-1.13		-1.25	-0.805	-0.795	-0.795	-0.809	-0.72
-0.6	-1.49313	-1.50836	-1.5236	-1.71	-1.6132		-0.8	-0.887616	-0.906108	-0.9246	-1.13464	-0.8932		-1	-0.7	-0.695	-0.695	-0.613	-0.5704
-0.45	-1.09701	-1.10821	-1.1194	-1.3	-1.2054		-0.6	-0.669888	-0.683844	-0.6978	-0.85592	-0.6654		-0.75	-0.62	-0.61	-0.61	-0.4404	-0.4622
-0.3	-0.71246	-0.71973	-0.727	-0.8852	-0.8018		-0.4	-0.44832	-0.45766	-0.467	-0.57252	-0.4418		-0.5	-0.54	-0.524	-0.524	-0.2836	-0.3614
-0.15	-0.355936	-0.359568	-0.3632	-0.4504	-0.4		-0.2	-0.225024	-0.229712	-0.2344	-0.28704	-0.22		-0.25	-0.44	-0.428	-0.428	-0.1376	-0.2568
0	0	0	0	0	0		0	0	0	0	0	0		0	-0.34	-0.32	-0.32	0	-0.16
0.15	0.355936	0.359568	0.3632	0.4504	0.4		0.2	0.225024	0.229712	0.2344	0.28704	0.22		0.25	-0.215	-0.2032	-0.2032	0.1376	-0.0192
0.3	0.71246	0.71973	0.727	0.8852	0.8018		0.4	0.44832	0.45766	0.467	0.57252	0.4418		0.5	-0.09	-0.0756	-0.0756	0.2836	0.1162
0.45	1.09701	1.10821	1.1194	1.3	1.2054		0.6	0.669888	0.683844	0.6978	0.85592	0.6654		0.75	0.05	0.06	0.06	0.4404	0.2594
0.6	1.49313	1.50836	1.5236	1.71	1.6132		0.8	0.887616	0.906108	0.9246	1.13464	0.8932		1	0.19	0.212	0.212	0.613	0.4122
0.75	1.84044	1.85922	1.878	2.15	2.03		1	1.09728	1.12014	1.143	1.404	1.13		1.25	0.39	0.4	0.4	0.809	0.565
0.9	2.21127	2.23384	2.2564	2.6004	2.4548		1.2	1.30234	1.32947	1.3566	1.66504	1.3732		1.5	0.59	0.5824	0.5824	1.0122	0.7282
1.05	2.59974	2.62627	2.6528	3.0502	2.8952		1.4	1.49933	1.53056	1.5618	1.91672	1.6254		1.75	0.78	0.7762	0.7762	1.2154	0.9154
1.2	3.00507	3.03574	3.0664	3.4774	3.312		1.6	1.70016	1.73558	1.771	2.15748	1.8802		2	0.97	0.9882	0.9882	1.4206	1.1222
1.35	3.42275	3.45767	3.4926	3.8748	3.6904		1.8	1.91846	1.95843	1.9984	2.38732	2.1348		2.25	1.22	1.2266	1.2266	1.6282	1.3448
1.5	3.891	3.923	3.942	4.22	4.04		2	2.24	2.271	2.28	2.61	2.38		2.5	1.47	1.4911	1.49	1.79	1.58
	(d) h/L=0.6							(e) h/L=0.7							(f) h/L=0.8
z/m	σx/MPa						z/m	σx/MPa						z/m	σx/MPa
	the layered deep-beam decomposition method			elasticity theory	numerical results			the layered deep-beam decomposition method			elasticity theory	numerical results			the layered deep-beam decomposition method			elasticity theory	numerical results
	10 layers	16 layers	20 layers					10 layers	16 layers	20 layers					10 layers	16 layers	20 layers
-3	-0.91	-0.98	-0.98	-1.35	-1.06		-3.5	-0.536	-0.64	-0.64	-1.23	-0.81		-4	-0.47	-0.45	-0.45	-1.15	-0.61
-2.7	-0.77	-0.784	-0.784	-1.1936	-0.8904		-3.15	-0.4455	-0.508	-0.508	-0.9632	-0.6924		-3.6	-0.375	-0.3548	-0.3548	-0.98	-0.5252
-2.4	-0.63	-0.6498	-0.6498	-1.009	-0.7652		-2.8	-0.355	-0.406	-0.406	-0.8154	-0.5862		-3.2	-0.28	-0.2872	-0.2872	-0.8192	-0.4446
-2.1	-0.555	-0.553	-0.553	-0.843	-0.662		-2.45	-0.3055	-0.3328	-0.3328	-0.679	-0.49032		-2.8	-0.235	-0.2352	-0.2352	-0.6684	-0.3702
-1.8	-0.48	-0.4814	-0.4814	-0.6954	-0.566		-2.1	-0.256	-0.2846	-0.2846	-0.552	-0.40064		-2.4	-0.19	-0.203	-0.203	-0.53	-0.3054
-1.5	-0.455	-0.435	-0.435	-0.561	-0.47		-1.75	-0.252	-0.255	-0.255	-0.44	-0.31		-2	-0.2105	-0.211	-0.211	-0.406	-0.255
-1.2	-0.43	-0.3902	-0.3902	-0.433	-0.3812		-1.4	-0.248	-0.2526	-0.2526	-0.336	-0.2492		-1.6	-0.231	-0.2302	-0.2302	-0.2924	-0.211
-0.9	-0.425	-0.361	-0.361	-0.3134	-0.2954		-1.05	-0.252	-0.2556	-0.2556	-0.2452	-0.2034		-1.2	-0.2464	-0.2464	-0.2464	-0.1968	-0.176
-0.6	-0.42	-0.335	-0.335	-0.2022	-0.2234		-0.7	-0.256	-0.2508	-0.2508	-0.156	-0.1658		-0.8	-0.3018	-0.2588	-0.2588	-0.118	-0.148
-0.3	-0.385	-0.3052	-0.3052	-0.0984	-0.1692		-0.35	-0.2435	-0.2348	-0.2348	-0.0696	-0.132		-0.4	-0.3041	-0.264	-0.264	-0.0536	-0.124
0	-0.35	-0.27	-0.27	0	-0.13		0	-0.231	-0.214	-0.214	0	-0.1		0	-0.2864	-0.256	-0.256	0	-0.1
0.3	-0.305	-0.2252	-0.2252	0.0984	-0.074		0.35	-0.202	-0.1932	-0.1932	0.0696	-0.056		0.4	-0.2679	-0.2096	-0.2096	0.0536	-0.0592
0.6	-0.26	-0.1762	-0.1762	0.2022	-0.021		0.7	-0.173	-0.1562	-0.1562	0.156	-0.0024		0.8	-0.22	-0.1494	-0.1494	0.118	-0.019
0.9	-0.1625	-0.1142	-0.1142	0.3134	0.0302		1.05	-0.1115	-0.1034	-0.1034	0.2452	0.0556		1.2	-0.137	-0.0786	-0.0786	0.1968	0.0318
1.2	-0.065	-0.0326	-0.0326	0.433	0.0874		1.4	-0.05	-0.0352	-0.0352	0.336	0.1176		1.6	-0.05	0.0014	0.0014	0.2924	0.0964
1.5	0.0725	0.073	0.073	0.561	0.165		1.75	0.037	0.048	0.048	0.44	0.188		2	0.05	0.091	0.091	0.406	0.17
1.8	0.21	0.1954	0.1954	0.6954	0.2658		2.1	0.124	0.148	0.148	0.552	0.2664		2.4	0.16	0.187	0.187	0.53	0.2548
2.1	0.355	0.3412	0.3412	0.843	0.4152		2.45	0.2725	0.2804	0.2804	0.679	0.3652		2.8	0.27	0.2962	0.2962	0.6684	0.3552
2.4	0.5	0.53	0.53	1.00888	0.61		2.8	0.421	0.4448	0.4448	0.8154	0.5032		3.2	0.39	0.4162	0.4162	0.8192	0.4724
2.7	0.775	0.77	0.77	1.19334	0.86		3.15	0.627	0.6362	0.6362	0.9632	0.6848		3.6	0.525	0.5468	0.5468	0.98	0.6052
3	1.056	1.069	1.07	1.35	1.14		3.5	0.834	0.846	0.849	1.23	0.91		4	0.687	0.691	0.694	1.15	0.75
	(g) h/L=0.9							(h) h/L=1
z/m	σx/MPa						z/m	σx/MPa
	the layered deep-beam decomposition method			elasticity theory	numerical results			the layered deep-beam decomposition method			elasticity theory	numerical results
	10 layers	16 layers	20 layers					10 layers	16 layers	20 layers
-4.5	-0.2945	-0.3038	-0.31	-1.11	-0.47		-5	-0.26	-0.2678	-0.273	-1.16	-0.39
-4.05	-0.2527	-0.26068	-0.266	-0.970224	-0.4004		-4.5	-0.24	-0.2472	-0.252	-1.00232	-0.3204
-3.6	-0.22857	-0.235788	-0.2406	-0.821916	-0.3362		-4	-0.2308	-0.237724	-0.24234	-0.854137	-0.261
-3.15	-0.21565	-0.22246	-0.227	-0.688092	-0.2802		-3.5	-0.2352	-0.242256	-0.24696	-0.717352	-0.2154
-2.7	-0.21394	-0.220696	-0.2252	-0.568548	-0.2334		-3	-0.2488	-0.256264	-0.26124	-0.591578	-0.1822
-2.25	-0.2299	-0.23716	-0.242	-0.46002	-0.195		-2.5	-0.26	-0.2678	-0.273	-0.47334	-0.155
-1.8	-0.24814	-0.255976	-0.2612	-0.356388	-0.1622		-2	-0.2664	-0.274392	-0.27972	-0.359738	-0.1318
-1.35	-0.24415	-0.25186	-0.257	-0.25704	-0.1354		-1.5	-0.2602	-0.268006	-0.27321	-0.25599	-0.1152
-0.9	-0.23503	-0.242452	-0.2474	-0.164832	-0.1178		-1	-0.247	-0.25441	-0.25935	-0.162481	-0.0988
-0.45	-0.22819	-0.235396	-0.2402	-0.079968	-0.106		-0.5	-0.23	-0.2369	-0.2415	-0.0780528	-0.08
0	-0.22135	-0.22834	-0.233	0	-0.09		0	-0.21	-0.2163	-0.2205	0	-0.06
0.45	-0.19171	-0.197764	-0.2018	0.079968	-0.058		0.5	-0.1748	-0.180044	-0.18354	0.0780528	-0.04
0.9	-0.1387	-0.14308	-0.146	0.164832	-0.008		1	-0.1294	-0.133282	-0.13587	0.162481	-0.014
1.35	-0.07334	-0.075656	-0.0772	0.25704	0.05		1.5	-0.0702	-0.072306	-0.07371	0.25599	0.02
1.8	-0.00057	-0.000588	-0.0006	0.356388	0.112		2	-0.0034	-0.003502	-0.00357	0.359738	0.065
2.25	0.08075	0.0833	0.085	0.46002	0.18		2.5	0.055	0.05665	0.05775	0.47334	0.125
2.7	0.16283	0.167972	0.1714	0.568548	0.2544		3	0.1158	0.119274	0.12159	0.591578	0.1954
3.15	0.24719	0.254996	0.2602	0.688092	0.3402		3.5	0.1952	0.201056	0.20496	0.717352	0.2802
3.6	0.33953	0.350252	0.3574	0.821916	0.4362		4	0.2864	0.294992	0.30072	0.854137	0.3762
4.05	0.44346	0.457464	0.4668	0.970224	0.5404		4.5	0.3892	0.400876	0.40866	1.00232	0.4804
4.5	0.592	0.596	0.597	1.11	0.65		5	0.531	0.536	0.537	1.16	0.59

## Sheet: Fig 9
(a) h/L=0.8				(b) h/L=0.9
Advance distance/m	σx/MPa			Advance distance/m	σx/MPa
	the layered deep-beam decomposition method	numerical results			the layered deep-beam decomposition method	numerical results
-0.8	-0.5	-0.635		-0.9	-0.404	-0.51
-0.72	-0.335	-0.476		-0.81	-0.272	-0.395
-0.64	-0.218	-0.353		-0.72	-0.178	-0.292
-0.56	-0.147	-0.251		-0.63	-0.125	-0.206
-0.48	-0.12	-0.165		-0.54	-0.116	-0.133
-0.4	-0.101	-0.11		-0.45	-0.124	-0.086
-0.32	-0.129	-0.075		-0.36	-0.149	-0.057
-0.24	-0.138	-0.051		-0.27	-0.157	-0.027
-0.16	-0.118	-0.021		-0.18	-0.139	-0.014
-0.08	-0.088	0.011		-0.09	-0.112	0.016
0	-0.061	0.072		0	-0.088	0.047
0.08	-0.013	0.154		0.09	-0.046	0.101
0.16	0.072	0.255		0.18	0.03	0.175
0.24	0.175	0.359		0.27	0.13	0.272
0.32	0.288	0.485		0.36	0.235	0.379
0.4	0.439	0.606		0.45	0.356	0.505
0.48	0.605	0.745		0.54	0.503	0.656
0.56	0.795	0.91		0.63	0.672	0.805
0.64	1.003	1.102		0.72	0.856	0.978
0.72	1.23	1.32		0.81	1.058	1.182
0.8	1.478	1.558		0.9	1.278	1.423
(c) h/L=1				(d) h/L=2
Advance distance/m	σx/MPa			Advance distance/m	σx/MPa
	the layered deep-beam decomposition method	numerical results			the layered deep-beam decomposition method	numerical results
-1	-0.363	-0.431		-2	-0.31	-0.401
-0.9	-0.275	-0.352		-1.8	-0.22	-0.3
-0.8	-0.195	-0.275		-1.6	-0.185	-0.236
-0.7	-0.142	-0.215		-1.4	-0.16	-0.188
-0.6	-0.11	-0.16		-1.2	-0.15	-0.16
-0.5	-0.112	-0.11		-1	-0.15	-0.145
-0.4	-0.135	-0.08		-0.8	-0.158	-0.121
-0.3	-0.143	-0.06		-0.6	-0.162	-0.105
-0.2	-0.135	-0.04		-0.4	-0.151	-0.089
-0.1	-0.111	0.0023		-0.2	-0.133	-0.055
0	-0.078	0.05		0	-0.105	-0.017
0.1	-0.039	0.096		0.2	-0.065	0.019
0.2	0.032	0.184		0.4	0.005	0.089
0.3	0.125	0.2815		0.6	0.072	0.167
0.4	0.223	0.3777		0.8	0.143	0.243
0.5	0.336	0.4909		1	0.23	0.333
0.6	0.473	0.6265		1.2	0.324	0.441
0.7	0.631	0.7604		1.4	0.433	0.547
0.8	0.802	0.901		1.6	0.55	0.671
0.9	0.991	1.089		1.8	0.68	0.795
1	1.196	1.3156		2	0.821	0.962

## Sheet: Fig 10
(a) Comparison of mid-span normal stress in the key stratum					(b) Shear stress comparison
Advance distance/m	σx/MPa				z/m	τxz/MPa
	the layered deep-beam decomposition method	numerical results				the layered deep-beam decomposition method	numerical results
-3	-0.29	-0.37			-3	0.3876	0.4704
-2.7	-0.22	-0.296			-2.7	0.4218	0.4788
-2.4	-0.161	-0.237			-2.4	0.45315	0.4998
-2.1	-0.133	-0.192			-2.1	0.4845	0.53214
-1.8	-0.12	-0.167			-1.8	0.51585	0.58128
-1.5	-0.128	-0.153			-1.5	0.544635	0.6174
-1.2	-0.135	-0.131			-1.2	0.565754	0.64134
-0.9	-0.143	-0.116			-0.9	0.576128	0.6531
-0.6	-0.148	-0.101			-0.6	0.575016	0.65184
-0.3	-0.135	-0.07			-0.3	0.562419	0.63756
0	-0.11	-0.034			0	0.544635	0.6174
0.3	-0.07	-0.001			0.3	0.5187	0.588
0.6	-0.02	0.064			0.6	0.485355	0.5502
0.9	0.051	0.136			0.9	0.4446	0.504
1.2	0.128	0.206			1.2	0.40014	0.4536
1.5	0.209	0.289			1.5	0.351975	0.399
1.8	0.318	0.389			1.8	0.300105	0.3402
2.1	0.42	0.487			2.1	0.248235	0.2814
2.4	0.53	0.602			2.4	0.19266	0.2184
2.7	0.652	0.73			2.7	0.13338	0.1512
3	0.785	0.843			3	0.0741	0.084

## Sheet: Fig 11
(a) Variation of v with x at z=0m					(b) Variation of u with z at x=1 m
x/m	v/10^{-3}m				z/m	U/10^{-4}m
	the layered deep-beam decomposition method	numerical results				the layered deep-beam decomposition method	numerical results
-3	0	0			-3	1.72	1.772
-2.7	0.64656	0.71391			-2.7	1.75	1.804
-2.4	1.2	1.325			-2.4	1.778	1.833
-2.1	1.7376	1.9186			-2.1	1.81	1.859
-1.8	2.184	2.4115			-1.8	1.84	1.884
-1.5	2.592	2.8355			-1.5	1.87	1.907
-1.2	2.88	3.1588			-1.2	1.9	1.93
-0.9	3.0768	3.3973			-0.9	1.926	1.954
-0.6	3.23952	3.57697			-0.6	1.955	1.978
-0.3	3.37584	3.71			-0.3	1.985	2.002
0	3.42	3.75			0	2.014	2.028
0.3	3.3432	3.69145			0.3	2.048	2.054
0.6	3.23952	3.57697			0.6	2.086	2.081
0.9	3.0768	3.3973			0.9	2.123	2.108
1.2	2.88	3.1588			1.2	2.16	2.135
1.5	2.592	2.8355			1.5	2.195	2.161
1.8	2.184	2.4115			1.8	2.225	2.186
2.1	1.7376	1.9186			2.1	2.255	2.209
2.4	1.2	1.325			2.4	2.28	2.22
2.7	0.64656	0.71391			2.7	2.3	2.227
3	0	0			3	2.38	2.23
